# Supplementary material for: trans-Dichloridotetra­pyrazine­ruthenium(II) dichloro­methane disolvate
Source: Acta Crystallogr Sect E Struct Rep Online. 2012 Aug 23;68(Pt 9):m1193. doi: 10.1107/S1600536812035817 (PMC3435610; doi:10.1107/S1600536812035817)
Supplement: Supplementary file 2 [file e-68-m1193-Isup2.hkl]

# 
# h,k,l, Fc-squared, Fo-squared, sigma(Fo-squared) and status flag 
# 
data_I
_shelx_title ' i4122 in I4(1)22' 
_shelx_refln_list_code          4 
_shelx_F_calc_maximum      348.28 
_exptl_crystal_F_000      1320.00 
_reflns_d_resolution_high  0.7816 
 
loop_ 
 _symmetry_equiv_pos_as_xyz 
 'x, y, z' 
 '-x+1/2, -y+1/2, z+1/2' 
 '-y, x+1/2, z+1/4' 
 'y+1/2, -x, z+3/4' 
 '-x+1/2, y, -z+3/4' 
 'x, -y+1/2, -z+1/4' 
 'y+1/2, x+1/2, -z+1/2' 
 '-y, -x, -z' 
 'x+1/2, y+1/2, z+1/2' 
 '-x+1, -y+1, z+1' 
 '-y+1/2, x+1, z+3/4' 
 'y+1, -x+1/2, z+5/4' 
 '-x+1, y+1/2, -z+5/4' 
 'x+1/2, -y+1, -z+3/4' 
 'y+1, x+1, -z+1' 
 '-y+1/2, -x+1/2, -z+1/2' 
 
_cell_length_a     7.3059 
_cell_length_b     7.3059 
_cell_length_c    47.3659 
_cell_angle_alpha  90.000 
_cell_angle_beta   90.000 
_cell_angle_gamma  90.000 
 
_shelx_F_squared_multiplier     1.000 
 
loop_ 
 _refln_index_h 
 _refln_index_k 
 _refln_index_l 
 _refln_F_squared_calc 
 _refln_F_squared_meas 
 _refln_F_squared_sigma 
 _refln_observed_status 
   1   1   0     3553.69     3743.50     46.40 o 
   0   2   0    33745.43    38172.26    292.03 o 
   2   2   0     8529.35     8775.83    107.66 o 
   1   3   0     6768.18     7445.42     53.33 o 
   3   3   0     1416.51     1353.86     33.92 o 
   0   4   0    17828.16    16333.09    142.30 o 
   2   4   0    29381.36    31694.00    212.86 o 
   4   4   0    12188.68    12417.15    173.49 o 
   1   5   0    32222.51    33685.43    198.81 o 
   3   5   0      100.01      111.12     14.88 o 
   5   5   0       16.86       16.20     22.51 o 
   0   6   0       13.61       54.47     21.28 o 
   2   6   0    14121.03    14576.90    132.02 o 
   4   6   0      306.92      283.35     24.16 o 
   6   6   0    35034.80    34472.65    414.49 o 
   1   7   0    11357.30    11388.98    127.00 o 
   3   7   0      224.36      244.88     27.24 o 
   5   7   0      266.43      274.71     29.40 o 
   0   8   0     6813.45     7535.05    167.10 o 
   2   8   0     6633.75     6806.13     99.73 o 
   4   8   0     2384.49     2439.88     72.27 o 
   1   9   0       35.09       57.54     29.93 o 
   0   1   1    23766.73    24073.82    124.22 o 
  -1   2   1     7938.56     7745.21     49.15 o 
   1   2   1     8020.61     7850.70     50.45 o 
  -2   3   1     8195.36     8068.44     55.52 o 
   0   3   1     6534.52     6529.95     48.29 o 
   2   3   1     8144.59     8018.07     81.46 o 
  -3   4   1     4343.06     4347.96     52.84 o 
  -1   4   1     7078.98     7029.94     55.89 o 
   1   4   1     7232.00     7215.55     54.35 o 
   3   4   1     4316.59     4362.54     52.74 o 
  -4   5   1    10553.46    10555.00    103.97 o 
  -2   5   1     2116.41     2190.85     40.08 o 
   0   5   1     5374.12     5090.07     47.35 o 
   2   5   1     2152.08     2181.23     36.36 o 
   4   5   1    10610.29    10462.85    103.41 o 
  -5   6   1      324.40      317.41     28.63 o 
  -3   6   1     3913.42     3984.37     63.11 o 
  -1   6   1     5737.28     5739.48     68.08 o 
   1   6   1     5631.22     5656.53     64.05 o 
   3   6   1     3903.61     3824.03     61.85 o 
   5   6   1      362.66      336.94     28.91 o 
  -6   7   1     4177.03     4090.74     83.03 o 
  -4   7   1       86.54       58.77     19.30 o 
  -2   7   1     4826.03     4908.92     82.65 o 
   0   7   1     2299.63     2400.37     53.11 o 
   2   7   1     4801.10     4887.88     77.59 o 
   4   7   1      101.67       85.48     20.26 o 
   6   7   1     4150.79     4020.08     82.17 o 
  -3   8   1     2097.81     2083.79     68.87 o 
  -1   8   1     4218.81     4039.17     79.41 o 
   1   8   1     4342.08     4289.71     81.19 o 
   3   8   1     2040.74     1870.26     65.42 o 
  -2   9   1      810.27      781.67     49.25 o 
   0   9   1     2830.27     3180.64     92.41 o 
   2   9   1      808.68      707.34     47.77 o 
   1   1   2    41321.88    40142.74    213.98 o 
   0   2   2     2182.65     2407.34     22.34 o 
   2   2   2     1996.06     2175.34     23.68 o 
  -1   3   2    27404.57    28272.61    164.56 o 
   1   3   2    27996.96    28733.95    160.48 o 
   3   3   2    13266.66    12656.46     99.41 o 
  -2   4   2       97.48      111.17      9.97 o 
   0   4   2     3020.39     2923.70     32.09 o 
   2   4   2       98.53      101.49     10.07 o 
   4   4   2     2211.44     2356.91     43.04 o 
  -3   5   2    18491.10    18131.08    137.90 o 
  -1   5   2    11199.63    10634.74     84.19 o 
   1   5   2    11277.11    10778.21     81.99 o 
   3   5   2    18336.29    18078.69    137.31 o 
   5   5   2     4413.18     4288.17     68.20 o 
  -4   6   2     2658.21     2655.81     56.89 o 
  -2   6   2     2875.04     2983.35     49.82 o 
   0   6   2       42.85       55.45     14.24 o 
   2   6   2     2838.92     2855.47     48.60 o 
   4   6   2     2610.22     2567.77     53.35 o 
   6   6   2       47.99       78.52     23.87 o 
  -5   7   2     1559.11     1503.17     58.86 o 
  -3   7   2     4810.98     4641.81     83.67 o 
  -1   7   2     4889.49     4791.70     84.18 o 
   1   7   2     4897.45     4735.05     74.66 o 
   3   7   2     4921.32     4891.70     90.00 o 
   5   7   2     1597.25     1523.74     55.94 o 
  -4   8   2      545.22      558.78     48.98 o 
  -2   8   2       72.41       52.83     20.91 o 
   0   8   2     2026.91     2198.17     69.64 o 
   2   8   2       72.81       27.45     20.29 o 
   4   8   2      546.35      511.52     40.82 o 
  -1   9   2     5694.38     5562.11    107.37 o 
   1   9   2     5643.33     5418.81    106.31 o 
   0   1   3    34863.36    35318.04    180.60 o 
  -1   2   3     6923.92     6980.62     50.51 o 
   1   2   3     7072.60     7108.91     46.43 o 
  -2   3   3    13468.81    13416.18     88.99 o 
   0   3   3     2105.41     1997.06     23.19 o 
   2   3   3    13671.18    13761.36     87.95 o 
  -3   4   3     3541.30     3638.58     42.95 o 
  -1   4   3     9316.50     9104.19     65.05 o 
   1   4   3     9352.14     9058.55     68.14 o 
   3   4   3     3546.61     3614.62     45.26 o 
  -4   5   3     5648.16     5638.21     78.57 o 
  -2   5   3     5536.81     5459.50     60.59 o 
   0   5   3     5262.39     5349.75     48.85 o 
   2   5   3     5455.67     5525.43     59.99 o 
   4   5   3     5634.45     5678.10     75.60 o 
  -5   6   3     2409.10     2346.46     59.85 o 
  -3   6   3     3781.72     3788.20     57.93 o 
  -1   6   3     2624.05     2615.39     42.32 o 
   1   6   3     2682.35     2741.52     43.15 o 
   3   6   3     3799.44     3717.00     61.03 o 
   5   6   3     2370.62     2415.22     55.20 o 
  -6   7   3     3913.04     3924.49     94.57 o 
  -4   7   3      197.93      191.20     25.43 o 
  -2   7   3     6652.78     6537.54    111.11 o 
   0   7   3      642.77      733.43     34.86 o 
   2   7   3     6692.66     6648.45     86.73 o 
   4   7   3      167.34      147.45     22.29 o 
   6   7   3     4005.84     3896.65     81.26 o 
  -3   8   3     1366.93     1315.28     55.60 o 
  -1   8   3     5257.39     5357.72     95.84 o 
   1   8   3     5198.72     5226.42     90.75 o 
   3   8   3     1391.75     1470.39     57.86 o 
  -2   9   3      340.82      332.30     44.43 o 
   0   9   3     4018.27     4049.03     91.11 o 
   2   9   3      360.57      389.41     42.01 o 
   0   0   4    22957.32    19266.79    382.27 o 
   1   1   4     7978.81     8218.05     49.55 o 
   0   2   4     4750.12     4643.13     34.77 o 
   2   2   4    95082.89    97625.27    515.12 o 
  -1   3   4    20934.98    22002.95    131.55 o 
   1   3   4    21010.70    21892.98    124.36 o 
   3   3   4    39748.83    40685.51    293.27 o 
  -2   4   4       82.66       92.79      8.82 o 
   0   4   4    13526.87    13324.10     86.10 o 
   2   4   4       88.88      103.28     10.04 o 
   4   4   4    41633.48    41916.86    279.32 o 
  -3   5   4     3783.16     3845.69     53.94 o 
  -1   5   4      451.52      585.57     18.37 o 
   1   5   4      451.11      539.44     19.18 o 
   3   5   4     3742.03     3849.06     54.19 o 
   5   5   4      507.83      498.74     34.99 o 
  -4   6   4     3206.51     3298.47     63.24 o 
  -2   6   4     9065.56     9343.12     90.17 o 
   0   6   4    20229.48    21103.44    154.85 o 
   2   6   4     9127.54     9358.11     94.67 o 
   4   6   4     3048.07     3067.46     58.25 o 
   6   6   4     2077.51     2069.43     63.98 o 
  -5   7   4      714.56      744.39     47.05 o 
  -3   7   4     3375.16     3377.67     71.28 o 
  -1   7   4       50.05       59.77     18.65 o 
   1   7   4       50.81       22.80     16.53 o 
   3   7   4     3322.10     3445.09     62.73 o 
   5   7   4      716.58      761.35     47.49 o 
  -4   8   4     7660.79     7662.30    120.33 o 
  -2   8   4      406.72      464.96     32.96 o 
   0   8   4     5495.15     5687.76    101.10 o 
   2   8   4      411.08      477.58     35.67 o 
   4   8   4     7803.37     7564.34    126.99 o 
  -1   9   4      814.59      890.45     51.96 o 
   1   9   4      831.54      774.14     55.93 o 
   0   1   5    18300.44    19247.49    102.88 o 
  -1   2   5    14130.31    14331.19     88.07 o 
   1   2   5    14311.39    14501.26     83.44 o 
  -2   3   5    13221.35    12784.48     87.73 o 
   0   3   5      614.11      605.35     17.90 o 
   2   3   5    13109.28    12766.15     83.38 o 
  -3   4   5     9141.18     9317.90     78.03 o 
  -1   4   5     2739.58     2726.27     31.27 o 
   1   4   5     2788.77     2713.94     32.09 o 
   3   4   5     9076.76     9213.36     80.75 o 
  -4   5   5     9551.37     9356.32    100.62 o 
  -2   5   5      916.50      995.20     29.37 o 
   0   5   5    12877.20    12797.27     88.44 o 
   2   5   5      984.73     1008.44     28.12 o 
   4   5   5     9399.12     9125.80    100.47 o 
  -5   6   5      344.63      342.39     29.31 o 
  -3   6   5     3253.12     3152.88     50.32 o 
  -1   6   5     7029.11     7055.29     82.42 o 
   1   6   5     7008.34     6996.42     73.33 o 
   3   6   5     3251.03     3257.69     57.16 o 
   5   6   5      329.97      346.72     28.11 o 
  -6   7   5     2750.62     2673.35     90.69 o 
  -4   7   5     1594.63     1719.78     57.24 o 
  -2   7   5     2761.29     2988.05     68.60 o 
   0   7   5     4008.55     3871.32     69.60 o 
   2   7   5     2771.12     2996.53     57.27 o 
   4   7   5     1582.22     1663.14     56.06 o 
   6   7   5     2802.84     2598.50     84.74 o 
  -3   8   5      898.85      892.06     59.21 o 
  -1   8   5     2445.14     2458.98     63.21 o 
   1   8   5     2521.97     2579.52     63.57 o 
   3   8   5      846.28      790.83     44.70 o 
  -2   9   5      404.33      395.47     50.55 o 
   0   9   5     3360.56     3680.86     87.09 o 
   2   9   5      386.42      368.14     40.81 o 
   1   1   6    20985.31    19639.61    104.12 o 
   0   2   6    46865.07    50253.55    252.34 o 
   2   2   6      202.17      221.97      9.70 o 
  -1   3   6    18681.36    17970.89    116.79 o 
   1   3   6    18866.01    18224.93    106.02 o 
   3   3   6    11093.81    10033.09     86.67 o 
  -2   4   6      737.65      743.12     17.58 o 
   0   4   6     9188.41    10346.99     71.41 o 
   2   4   6      736.78      756.27     18.88 o 
   4   4   6      231.53      251.03     19.10 o 
  -3   5   6     8905.29     8438.05     85.73 o 
  -1   5   6     7032.44     6776.17     57.66 o 
   1   5   6     7041.06     6762.37     63.75 o 
   3   5   6     8904.99     8501.42     91.89 o 
   5   5   6     6244.65     5906.27     81.64 o 
  -4   6   6     2264.58     2262.36     53.67 o 
  -2   6   6     5067.42     5361.87     68.25 o 
   0   6   6      179.61      233.76     17.97 o 
   2   6   6     5089.84     5214.88     67.27 o 
   4   6   6     2271.31     2283.73     50.51 o 
   6   6   6      602.09      542.17     36.78 o 
  -5   7   6     2115.33     2054.46     73.77 o 
  -3   7   6     6137.85     6009.86     96.66 o 
  -1   7   6     6041.68     5955.04     85.76 o 
   1   7   6     6020.42     5981.92     80.21 o 
   3   7   6     6103.51     6138.50     85.49 o 
   5   7   6     2095.53     2139.51     63.27 o 
  -4   8   6      159.90      165.60     28.49 o 
  -2   8   6      255.50      229.96     26.27 o 
   0   8   6     1967.65     2070.88     69.06 o 
   2   8   6      258.78      223.70     29.56 o 
   4   8   6      166.11      171.57     31.04 o 
  -1   9   6     4200.09     4322.31     97.80 o 
   1   9   6     4236.72     4418.52     95.10 o 
   0   1   7     9693.96     9918.50     60.43 o 
  -1   2   7    42857.45    43073.83    218.68 o 
   1   2   7    42180.87    42746.28    234.76 o 
  -2   3   7    20841.65    21022.12    129.10 o 
   0   3   7     1841.69     2186.05     28.53 o 
   2   3   7    20795.23    20756.37    125.58 o 
  -3   4   7    10202.33    10045.36     86.70 o 
  -1   4   7      394.32      282.12     12.70 o 
   1   4   7      402.36      342.59     14.04 o 
   3   4   7    10265.37     9998.41     81.36 o 
  -4   5   7    10898.03    10825.04    112.31 o 
  -2   5   7       37.94       38.87     11.85 o 
   0   5   7    24094.44    24644.65    147.41 o 
   2   5   7       25.00       18.48     10.72 o 
   4   5   7    11170.31    11065.92    112.47 o 
  -5   6   7     2401.96     2333.18     59.02 o 
  -3   6   7     2136.50     2145.20     42.79 o 
  -1   6   7     9808.49     9932.01    124.49 o 
   1   6   7     9878.18     9957.34     87.83 o 
   3   6   7     2032.33     2044.69     46.65 o 
   5   6   7     2454.15     2403.75     55.56 o 
  -6   7   7     2281.41     2160.40     79.13 o 
  -4   7   7     3857.75     3823.51     73.53 o 
  -2   7   7     2858.44     2838.80     59.72 o 
   0   7   7     2813.28     3090.28     56.02 o 
   2   7   7     2866.54     2896.28     59.84 o 
   4   7   7     3734.64     3763.26     72.50 o 
   6   7   7     2331.58     2211.44     70.74 o 
  -3   8   7     1802.56     1750.97     63.69 o 
  -1   8   7     1070.53     1221.31     48.55 o 
   1   8   7     1066.95     1108.80     49.33 o 
   3   8   7     1761.92     1689.67     62.03 o 
  -2   9   7      620.03      665.56     46.93 o 
   0   9   7     2599.77     2645.27     77.62 o 
   2   9   7      653.14      677.97     50.58 o 
   0   0   8    39479.91    42600.31    483.96 o 
   1   1   8   121295.91   128701.07    651.56 o 
   0   2   8     4633.10     4875.34     35.85 o 
   2   2   8    34417.02    35182.15    192.08 o 
  -1   3   8     1193.89     1199.59     19.97 o 
   1   3   8     1223.27     1191.33     17.93 o 
   3   3   8     8065.38     8752.77     66.72 o 
  -2   4   8     4067.26     4025.38     42.64 o 
   0   4   8    44473.84    46648.29    247.67 o 
   2   4   8     4229.60     4175.26     39.48 o 
   4   4   8     9862.84    10348.30     92.42 o 
  -3   5   8      642.17      678.12     27.51 o 
  -1   5   8     6549.93     6598.08     56.95 o 
   1   5   8     6618.89     6401.98     62.47 o 
   3   5   8      658.96      645.04     27.42 o 
   5   5   8     7059.08     7435.26     93.70 o 
  -4   6   8     2246.12     2402.61     69.86 o 
  -2   6   8    19763.18    19976.34    159.44 o 
   0   6   8     1308.15     1260.53     34.63 o 
   2   6   8    19609.51    19647.30    158.09 o 
   4   6   8     2248.80     2279.14     54.79 o 
   6   6   8     8677.02     8893.05    139.02 o 
  -5   7   8     2965.12     2824.13     75.88 o 
  -3   7   8      431.46      464.33     33.71 o 
  -1   7   8     1940.26     2003.92     51.53 o 
   1   7   8     1965.00     1998.54     47.82 o 
   3   7   8      435.13      523.80     31.23 o 
   5   7   8     2963.38     2863.12     62.88 o 
  -4   8   8     2914.31     2937.81     93.12 o 
  -2   8   8     2689.24     2967.69     65.66 o 
   0   8   8    14165.13    14161.92    173.41 o 
   2   8   8     2736.35     2886.48     76.73 o 
   4   8   8     2921.48     2946.08     79.43 o 
  -1   9   8       78.62      125.89     40.18 o 
   1   9   8       80.63       62.49     27.12 o 
   0   1   9    13843.12    14508.23     79.39 o 
  -1   2   9    16350.31    16771.59    121.69 o 
   1   2   9    16157.98    16602.92     95.38 o 
  -2   3   9     9936.69     9668.67     65.79 o 
   0   3   9    13446.07    13110.28     81.04 o 
   2   3   9     9802.48     9685.64     69.77 o 
  -3   4   9     3762.43     3665.77     47.25 o 
  -1   4   9    14102.99    13992.10     97.32 o 
   1   4   9    14160.82    14067.16     91.74 o 
   3   4   9     3763.28     3676.70     40.84 o 
  -4   5   9     1644.21     1749.12     44.70 o 
  -2   5   9     6275.14     6352.45     66.92 o 
   0   5   9     2875.87     2860.93     39.25 o 
   2   5   9     6300.36     6202.17     77.31 o 
   4   5   9     1669.33     1639.14     42.21 o 
  -5   6   9     2891.87     2828.30     62.35 o 
  -3   6   9     7015.06     6956.14     82.52 o 
  -1   6   9     1443.54     1510.40     41.60 o 
   1   6   9     1373.22     1448.03     33.42 o 
   3   6   9     7092.66     6892.77     90.04 o 
   5   6   9     2802.09     2684.46     57.94 o 
  -6   7   9     4818.98     4795.15    108.48 o 
  -4   7   9      949.68      874.16     45.58 o 
  -2   7   9    11430.10    11481.42    129.52 o 
   0   7   9      187.46      167.36     19.10 o 
   2   7   9    11530.35    11444.73    160.26 o 
   4   7   9      900.72      901.56     43.10 o 
   6   7   9     4829.72     4849.62     86.50 o 
  -3   8   9     1092.81     1157.53     53.30 o 
  -1   8   9     6289.35     6281.34     94.84 o 
   1   8   9     6241.45     6172.56    106.22 o 
   3   8   9     1036.92     1068.82     52.84 o 
  -2   9   9      124.78      114.31     29.18 o 
   0   9   9     5196.03     5260.43    144.17 o 
   2   9   9      127.38      100.35     37.42 o 
   1   1  10     9754.99     9128.54     57.25 o 
   0   2  10     5409.10     5397.20     40.44 o 
   2   2  10     3006.71     2989.97     29.56 o 
  -1   3  10    25011.79    23853.55    139.65 o 
   1   3  10    24947.91    23846.63    140.99 o 
   3   3  10    13615.48    12886.28     89.37 o 
  -2   4  10      215.28      255.37     13.13 o 
   0   4  10     1562.43     1655.77     24.63 o 
   2   4  10      215.36      247.50     11.99 o 
   4   4  10      338.05      341.63     19.89 o 
  -3   5  10     4042.99     3834.93     54.90 o 
  -1   5  10     6597.63     6350.64     56.22 o 
   1   5  10     6650.45     6377.38     62.48 o 
   3   5  10     3943.22     3810.16     55.49 o 
   5   5  10    10277.76     9977.07    117.33 o 
  -4   6  10      391.30      460.13     30.13 o 
  -2   6  10     1020.95     1119.48     36.68 o 
   0   6  10        1.87       19.52     12.93 o 
   2   6  10     1012.83     1050.89     35.15 o 
   4   6  10      402.67      398.83     27.42 o 
   6   6  10      695.86      726.10     44.84 o 
  -5   7  10     2463.69     2269.58     76.03 o 
  -3   7  10     6916.54     6702.03    103.32 o 
  -1   7  10     7012.34     6949.71     89.04 o 
   1   7  10     7022.39     6883.00     87.57 o 
   3   7  10     6938.28     6764.95     90.65 o 
   5   7  10     2480.62     2421.00     76.56 o 
  -4   8  10       95.55      106.63     26.15 o 
  -2   8  10      188.11      115.84     23.37 o 
   0   8  10      408.54      404.03     35.17 o 
   2   8  10      187.85      198.55     27.65 o 
   4   8  10       89.75       50.85     25.16 o 
  -1   9  10     2594.60     2717.04     77.83 o 
   1   9  10     2524.98     2572.86    103.84 o 
   0   1  11    59164.46    58064.43    287.94 o 
  -1   2  11     4200.33     4309.07     36.26 o 
   1   2  11     4404.34     4466.04     36.02 o 
  -2   3  11    20633.75    21008.57    118.13 o 
   0   3  11     2219.48     2029.71     24.64 o 
   2   3  11    20619.94    21267.76    133.38 o 
  -3   4  11     3108.59     3079.09     43.37 o 
  -1   4  11    23233.50    23500.88    143.17 o 
   1   4  11    23402.31    23383.02    144.83 o 
   3   4  11     3023.53     2990.71     39.57 o 
  -4   5  11      748.45      788.69     33.76 o 
  -2   5  11     8386.38     8255.57     78.17 o 
   0   5  11     1524.24     1597.46     30.01 o 
   2   5  11     8276.50     8193.71     74.24 o 
   4   5  11      738.05      734.02     33.03 o 
  -5   6  11     5168.78     5036.02     83.68 o 
  -3   6  11     3852.16     3803.62     59.44 o 
  -1   6  11      914.83      966.62     35.95 o 
   1   6  11      950.91     1064.64     31.44 o 
   3   6  11     3780.02     3664.25     60.99 o 
   5   6  11     5239.98     5166.97     80.70 o 
  -4   7  11      325.35      302.15     31.40 o 
  -2   7  11    11397.68    11124.05    128.26 o 
   0   7  11       27.59       46.28     16.75 o 
   2   7  11    11518.30    11481.31    121.17 o 
   4   7  11      334.59      339.34     29.89 o 
  -3   8  11     4526.74     4561.86     89.14 o 
  -1   8  11     5411.50     5397.69     87.90 o 
   1   8  11     5320.74     5438.96     98.94 o 
   3   8  11     4578.46     4567.70     87.57 o 
   0   9  11     2797.17     2860.01     79.57 o 
   0   0  12     3011.45     3163.17     48.38 o 
   1   1  12     4370.46     4708.51     37.89 o 
   0   2  12     4504.72     4584.51     35.71 o 
   2   2  12    79323.42    81749.02    423.34 o 
  -1   3  12     5477.44     5554.54     44.77 o 
   1   3  12     5447.38     5458.02     50.25 o 
   3   3  12     7995.10     7838.33     59.35 o 
  -2   4  12      147.62      154.27     11.60 o 
   0   4  12    21910.19    22255.44    131.48 o 
   2   4  12      122.74      114.44     10.67 o 
   4   4  12    20435.23    20660.90    160.20 o 
  -3   5  12     4133.52     4029.38     59.90 o 
  -1   5  12     2197.70     2240.75     33.05 o 
   1   5  12     2191.23     2155.52     35.05 o 
   3   5  12     4161.98     3994.76     54.12 o 
   5   5  12     1439.24     1464.52     49.07 o 
  -4   6  12     3488.28     3494.34     69.99 o 
  -2   6  12     9623.88     9916.71    106.81 o 
   0   6  12     9203.83     9700.78     87.65 o 
   2   6  12     9553.92    10050.16     99.89 o 
   4   6  12     3616.69     3650.59     64.53 o 
   6   6  12     3111.26     3055.26     85.74 o 
  -5   7  12      334.41      303.79     34.36 o 
  -3   7  12     1060.26     1118.04     46.07 o 
  -1   7  12      523.67      497.20     29.42 o 
   1   7  12      521.68      568.06     30.37 o 
   3   7  12     1091.54     1113.92     42.75 o 
   5   7  12      343.45      287.70     27.16 o 
  -4   8  12    10204.56     9914.17    141.79 o 
  -2   8  12      568.15      590.48     36.94 o 
   0   8  12     5898.28     5881.44    127.11 o 
   2   8  12      555.12      571.13     41.97 o 
   4   8  12    10106.61    10227.65    140.89 o 
  -1   9  12      424.02      503.09     41.74 o 
   1   9  12      413.71      448.30     42.74 o 
   0   1  13     1044.33     1179.15     17.15 o 
  -1   2  13    29704.75    29444.96    158.05 o 
   1   2  13    29289.42    29558.25    158.96 o 
  -2   3  13     9491.70     9201.32     66.33 o 
   0   3  13    17896.87    18432.00    113.79 o 
   2   3  13     9675.34     9343.99     69.40 o 
  -3   4  13     3397.19     3388.68     47.45 o 
  -1   4  13    17970.37    18450.48    122.08 o 
   1   4  13    18152.22    18267.36    128.21 o 
   3   4  13     3193.96     3070.02     40.16 o 
  -4   5  13    11094.03    10699.23    117.25 o 
  -2   5  13     6633.30     6636.30     68.64 o 
   0   5  13     8179.83     8286.32     74.55 o 
   2   5  13     6534.07     6485.22     71.67 o 
   4   5  13    11203.05    10898.68    107.60 o 
  -5   6  13      217.62      210.33     27.70 o 
  -3   6  13    10603.80    10335.16    106.67 o 
  -1   6  13     4910.03     4902.51     68.99 o 
   1   6  13     4817.04     4872.80     58.39 o 
   3   6  13    10658.64    10540.33    111.50 o 
   5   6  13      191.07      220.53     25.08 o 
  -4   7  13     3740.68     3751.73     89.80 o 
  -2   7  13     2914.52     2883.42     62.28 o 
   0   7  13     1748.34     1883.89     48.06 o 
   2   7  13     2984.25     3015.11     57.76 o 
   4   7  13     3754.07     3881.95     79.58 o 
  -3   8  13     1304.99     1393.86     58.36 o 
  -1   8  13     1506.69     1515.74     54.58 o 
   1   8  13     1432.33     1493.35     60.75 o 
   3   8  13     1313.33     1360.28     56.49 o 
   0   9  13     8537.09     8510.86    136.20 o 
   1   1  14    13945.35    12783.84     75.98 o 
   0   2  14     7255.57     7799.57     53.15 o 
   2   2  14      482.09      504.60     15.41 o 
  -1   3  14    16667.89    15896.60    100.61 o 
   1   3  14    16490.69    15722.36     98.43 o 
   3   3  14    13418.79    12705.38     85.59 o 
  -2   4  14       76.86       54.03      9.59 o 
   0   4  14     1061.16     1222.71     23.64 o 
   2   4  14       77.24       77.89     10.53 o 
   4   4  14      295.40      276.80     19.92 o 
  -3   5  14     3162.04     3089.08     52.56 o 
  -1   5  14    11431.17    11073.55     89.42 o 
   1   5  14    11347.07    10982.59     87.72 o 
   3   5  14     3319.73     3061.70     47.37 o 
   5   5  14    10046.83     9449.88    115.61 o 
  -4   6  14      221.46      212.86     25.97 o 
  -2   6  14      381.78      463.72     27.36 o 
   0   6  14       16.73       42.19     12.91 o 
   2   6  14      381.87      419.61     24.55 o 
   4   6  14      225.95      246.51     22.62 o 
   6   6  14      439.29      523.07     38.36 o 
  -5   7  14     2030.21     1968.54     72.47 o 
  -3   7  14     7259.39     6915.45     93.92 o 
  -1   7  14     3532.61     3446.72     62.03 o 
   1   7  14     3494.21     3478.33     60.93 o 
   3   7  14     7262.81     6845.48     99.32 o 
   5   7  14     2015.19     1931.72     57.95 o 
  -4   8  14      264.66      276.27     52.10 o 
  -2   8  14      108.76      103.98     23.15 o 
   0   8  14        5.28       13.23     21.39 o 
   2   8  14      106.74      122.10     23.51 o 
   4   8  14      264.90      340.90     34.62 o 
  -1   9  14     2396.52     2257.37     79.40 o 
   1   9  14     2427.54     2483.62     85.31 o 
   0   1  15     1581.68     1738.93     21.42 o 
  -1   2  15    31143.88    31164.66    173.28 o 
   1   2  15    31405.80    31506.20    168.98 o 
  -2   3  15     8633.03     8348.30     64.66 o 
   0   3  15    18865.41    18873.99    117.08 o 
   2   3  15     8390.21     8141.07     63.97 o 
  -3   4  15     3604.05     3669.88     53.14 o 
  -1   4  15    14025.55    14101.24     93.90 o 
   1   4  15    13839.05    13806.19     95.73 o 
   3   4  15     3734.77     3761.26     46.58 o 
  -4   5  15    13226.46    13149.08    139.08 o 
  -2   5  15     4565.04     4515.98     70.01 o 
   0   5  15    20609.25    20477.97    147.39 o 
   2   5  15     4706.20     4692.26     51.86 o 
   4   5  15    13211.96    13010.69    122.07 o 
  -5   6  15      610.05      551.88     39.97 o 
  -3   6  15     7172.35     7214.57    108.55 o 
  -1   6  15     5716.19     5720.10     76.04 o 
   1   6  15     5662.17     5837.21     65.11 o 
   3   6  15     7173.28     7103.37     88.46 o 
   5   6  15      660.96      719.69     35.36 o 
  -4   7  15     4952.84     4938.07     97.17 o 
  -2   7  15     3354.14     3397.85     63.02 o 
   0   7  15      822.35      879.74     36.85 o 
   2   7  15     3294.64     3268.42     60.42 o 
   4   7  15     4949.83     4983.26     84.89 o 
  -3   8  15     1793.68     1741.08     65.12 o 
  -1   8  15      175.76      166.68     24.95 o 
   1   8  15      188.44      198.73     27.20 o 
   3   8  15     1822.39     1811.27     64.44 o 
   0   9  15     3888.39     3932.38     90.33 o 
   0   0  16    57693.74    57878.86    579.12 o 
   1   1  16    17678.50    18001.79    115.28 o 
   0   2  16     2086.83     2084.14     23.31 o 
   2   2  16    24852.03    24033.85    136.91 o 
  -1   3  16     5763.97     5919.08     49.75 o 
   1   3  16     5692.25     5746.92     48.64 o 
   3   3  16     7800.49     8200.62     76.66 o 
  -2   4  16     3592.58     3703.49     42.58 o 
   0   4  16    40497.00    42220.70    239.07 o 
   2   4  16     3469.38     3517.26     40.15 o 
   4   4  16     8698.00     8858.33     93.16 o 
  -3   5  16     2508.03     2568.70     50.82 o 
  -1   5  16     1401.94     1450.69     30.04 o 
   1   5  16     1347.75     1371.28     28.88 o 
   3   5  16     2479.02     2526.60     46.35 o 
   5   5  16     1510.18     1519.54     48.51 o 
  -4   6  16     2191.98     2222.37     76.13 o 
  -2   6  16    15936.22    16309.39    149.93 o 
   0   6  16      120.76      174.59     16.74 o 
   2   6  16    16124.26    16325.11    139.75 o 
   4   6  16     2189.92     2341.62     50.07 o 
   6   6  16     4885.55     4912.08     93.34 o 
  -5   7  16      412.90      290.47     38.30 o 
  -3   7  16      659.17      666.08     35.42 o 
  -1   7  16     1241.38     1176.98     52.52 o 
   1   7  16     1218.25     1238.27     43.27 o 
   3   7  16      651.44      618.69     37.32 o 
   5   7  16      416.28      416.00     30.46 o 
  -4   8  16     6910.78     7146.13    125.53 o 
  -2   8  16     1204.02     1328.26     52.60 o 
   0   8  16     6371.25     6572.93    117.32 o 
   2   8  16     1144.48     1226.87     49.94 o 
   4   8  16     6894.27     6721.56    125.67 o 
   0   1  17    27122.61    26408.69    148.23 o 
  -1   2  17     6520.74     6432.34     53.57 o 
   1   2  17     6354.11     6250.51     47.93 o 
  -2   3  17     7639.33     7519.64     58.45 o 
   0   3  17     6105.95     5992.59     51.31 o 
   2   3  17     7661.38     7369.23     57.10 o 
  -3   4  17     1777.39     1677.24     36.55 o 
  -1   4  17    21159.25    20801.92    128.61 o 
   1   4  17    21147.54    20792.58    138.79 o 
   3   4  17     1843.52     1800.26     30.72 o 
  -4   5  17     2163.34     2130.67     50.88 o 
  -2   5  17     6505.73     6545.75     76.87 o 
   0   5  17     4366.86     4432.36     57.41 o 
   2   5  17     6457.12     6518.73     63.87 o 
   4   5  17     2212.63     2261.95     44.25 o 
  -5   6  17     3869.06     3858.13     86.21 o 
  -3   6  17     4535.85     4453.36     73.41 o 
  -1   6  17      989.89      991.35     36.98 o 
   1   6  17      946.07     1014.45     31.71 o 
   3   6  17     4634.99     4596.72     73.71 o 
   5   6  17     3808.26     3813.73     66.59 o 
  -4   7  17       53.36       77.56     23.37 o 
  -2   7  17    10433.14    10328.47    117.54 o 
   0   7  17      566.24      495.21     34.44 o 
   2   7  17    10307.08    10290.38    114.76 o 
   4   7  17       62.01       70.25     20.58 o 
  -3   8  17     4621.28     4508.89     90.30 o 
  -1   8  17     4266.51     4239.46     78.94 o 
   1   8  17     4349.73     4478.82     84.02 o 
   3   8  17     4580.38     4555.83     88.63 o 
   1   1  18    19662.04    17996.62    110.02 o 
   0   2  18      255.80      208.08     10.41 o 
   2   2  18      136.58      189.36     11.50 o 
  -1   3  18    12470.00    12156.99     84.19 o 
   1   3  18    12210.63    12043.69     81.85 o 
   3   3  18     8342.81     7828.77     62.28 o 
  -2   4  18       95.32       96.45     11.74 o 
   0   4  18      871.03     1002.40     23.90 o 
   2   4  18       97.27      105.40     11.65 o 
   4   4  18      254.64      245.55     20.21 o 
  -3   5  18     4165.75     4120.98     80.36 o 
  -1   5  18    14994.89    14671.05    111.42 o 
   1   5  18    15003.91    14603.73    108.81 o 
   3   5  18     4271.85     4150.20     54.37 o 
   5   5  18     5138.48     4906.35     75.42 o 
  -4   6  18      143.58      181.37     25.45 o 
  -2   6  18     1285.27     1298.88     45.56 o 
   0   6  18       48.19       37.77     13.62 o 
   2   6  18     1262.53     1269.93     39.40 o 
   4   6  18      141.26      131.87     20.47 o 
   6   6  18      150.86      104.78     26.90 o 
  -5   7  18     2501.87     2440.73     84.27 o 
  -3   7  18     9208.22     8611.65    108.80 o 
  -1   7  18     1002.39     1008.43     40.34 o 
   1   7  18     1009.02     1056.57     46.21 o 
   3   7  18     9136.54     8849.54    113.23 o 
   5   7  18     2524.31     2400.38     64.54 o 
  -2   8  18      149.50      153.98     24.90 o 
   0   8  18       30.29       14.95     22.07 o 
   2   8  18      148.54      132.85     26.59 o 
   0   1  19    21766.95    20908.05    122.73 o 
  -1   2  19    13911.29    14470.77     92.95 o 
   1   2  19    14137.74    14597.75     88.05 o 
  -2   3  19    10918.36    10951.11     78.42 o 
   0   3  19     7979.08     7835.23     58.39 o 
   2   3  19    11163.77    11123.50     76.48 o 
  -3   4  19     2226.73     2293.62     43.05 o 
  -1   4  19    16500.35    16108.97    116.30 o 
   1   4  19    16543.75    16191.76    115.32 o 
   3   4  19     2206.27     2263.35     33.82 o 
  -4   5  19     2282.11     2362.25     52.34 o 
  -2   5  19     5593.01     5552.19     70.85 o 
   0   5  19     4272.04     4332.94     52.45 o 
   2   5  19     5539.63     5608.50     59.04 o 
   4   5  19     2221.05     2295.44     44.66 o 
  -5   6  19     4139.67     4283.06     84.20 o 
  -3   6  19     4323.18     4362.39     73.01 o 
  -1   6  19      385.86      424.18     26.02 o 
   1   6  19      340.06      347.98     24.14 o 
   3   6  19     4302.02     4222.70     67.12 o 
   5   6  19     4172.56     4386.69     71.69 o 
  -4   7  19      274.96      227.40     29.52 o 
  -2   7  19    10617.57    10535.88    119.69 o 
   0   7  19      466.13      422.47     27.98 o 
   2   7  19    10679.28    10600.19    117.31 o 
   4   7  19      289.12      270.58     27.12 o 
  -3   8  19     3706.78     3738.70     88.76 o 
  -1   8  19     5642.99     5565.09     96.96 o 
   1   8  19     5581.25     5520.58    101.12 o 
   3   8  19     3815.92     3808.13     86.86 o 
   0   0  20    32258.42    32650.41    452.96 o 
   1   1  20    43677.17    46151.14    264.10 o 
   0   2  20     9332.31     9961.81     69.24 o 
   2   2  20     5261.86     4804.52     42.76 o 
  -1   3  20     3439.37     3611.78     38.38 o 
   1   3  20     3451.15     3632.21     37.65 o 
   3   3  20     2819.68     3007.35     38.91 o 
  -2   4  20     2133.38     2327.47     34.56 o 
   0   4  20    60582.00    61702.64    337.72 o 
   2   4  20     2132.26     2320.41     33.89 o 
   4   4  20     6622.49     6747.69     93.37 o 
  -3   5  20     1602.35     1553.31     43.24 o 
  -1   5  20      278.11      328.93     18.48 o 
   1   5  20      277.27      356.99     19.44 o 
   3   5  20     1595.02     1638.27     39.42 o 
   5   5  20     6033.22     6036.89     90.24 o 
  -4   6  20     2346.81     2293.80     83.03 o 
  -2   6  20    23475.24    23745.71    227.86 o 
   0   6  20     5978.02     5844.18     66.77 o 
   2   6  20    23516.24    23842.04    177.80 o 
   4   6  20     2307.15     2340.32     53.35 o 
   6   6  20     4844.88     4721.17     92.59 o 
  -5   7  20     2367.08     2189.80     76.75 o 
  -3   7  20      503.89      500.80     34.17 o 
  -1   7  20        8.18       15.32     17.32 o 
   1   7  20        8.61       34.86     17.02 o 
   3   7  20      497.53      500.41     40.42 o 
   5   7  20     2357.09     2394.93     64.32 o 
  -2   8  20     2650.34     2808.15    100.03 o 
   0   8  20     7169.87     7364.31    119.30 o 
   2   8  20     2661.86     2848.42     73.51 o 
   0   1  21     2000.59     1949.57     24.40 o 
  -1   2  21    12811.71    12102.39     88.13 o 
   1   2  21    12844.73    12157.38     74.80 o 
  -2   3  21    10106.07     9998.08     79.09 o 
   0   3  21     2461.17     2435.16     28.56 o 
   2   3  21    10133.03    10059.58     72.19 o 
  -3   4  21     5757.37     5736.11     70.98 o 
  -1   4  21     2938.03     2972.22     43.11 o 
   1   4  21     2973.17     3051.61     38.67 o 
   3   4  21     5677.89     5681.34     59.15 o 
  -4   5  21     9685.15     9469.50    119.83 o 
  -2   5  21      223.97      260.44     21.01 o 
   0   5  21    20080.47    20239.55    144.25 o 
   2   5  21      197.83      195.40     15.99 o 
   4   5  21     9515.82     9489.23    100.47 o 
  -5   6  21     1445.68     1341.99     55.20 o 
  -3   6  21     1880.88     1916.21     55.88 o 
  -1   6  21     7029.00     7128.09     87.22 o 
   1   6  21     7177.66     7195.39     73.42 o 
   3   6  21     1878.77     1987.67     48.98 o 
   5   6  21     1417.41     1427.94     48.17 o 
  -4   7  21     3764.27     3658.76     85.71 o 
  -2   7  21     2730.98     2728.72     61.63 o 
   0   7  21     1759.44     1930.47     57.93 o 
   2   7  21     2699.22     2705.34     59.50 o 
   4   7  21     3834.81     3759.09     75.42 o 
  -3   8  21     1427.11     1393.38     64.30 o 
  -1   8  21      846.47     1003.05     47.02 o 
   1   8  21      898.58      953.31     50.65 o 
   3   8  21     1387.36     1399.77     62.45 o 
   1   1  22    12945.83    11840.08     76.20 o 
   0   2  22      967.25      832.42     17.74 o 
   2   2  22       28.46       44.30      8.35 o 
  -1   3  22    18748.56    18584.71    130.10 o 
   1   3  22    19096.68    18917.72    114.04 o 
   3   3  22     7444.98     7127.88     63.80 o 
  -2   4  22      184.31      193.45     14.92 o 
   0   4  22     2519.23     2729.66     36.49 o 
   2   4  22      182.59      188.79     13.71 o 
   4   4  22      537.62      503.50     27.63 o 
  -3   5  22     7598.32     7627.00     93.97 o 
  -1   5  22     9931.43     9637.14     82.73 o 
   1   5  22     9960.00     9668.45     86.05 o 
   3   5  22     7388.90     7398.53     81.34 o 
   5   5  22     5683.99     5520.96     86.55 o 
  -4   6  22      716.88      705.48     40.21 o 
  -2   6  22     1094.84     1205.92     45.09 o 
   0   6  22       14.61       36.06     14.19 o 
   2   6  22     1127.95     1256.74     40.29 o 
   4   6  22      712.94      743.39     37.17 o 
   6   6  22      396.27      385.30     36.05 o 
  -5   7  22     1928.99     1678.52     75.28 o 
  -3   7  22     7760.60     7381.43    112.38 o 
  -1   7  22     2107.98     2126.08     56.55 o 
   1   7  22     2135.73     2168.31     62.01 o 
   3   7  22     7847.48     7678.80    112.24 o 
   5   7  22     1907.97     1675.70     61.94 o 
  -2   8  22      396.37      341.77     32.87 o 
   0   8  22      121.83      151.28     33.06 o 
   2   8  22      397.17      421.61     37.73 o 
   0   1  23     1333.49     1203.38     25.55 o 
  -1   2  23    16987.23    16607.99    111.65 o 
   1   2  23    16873.99    16538.21    100.40 o 
  -2   3  23     8289.41     8046.69     71.41 o 
   0   3  23     1716.27     1613.63     23.69 o 
   2   3  23     8197.72     8084.65     62.84 o 
  -3   4  23     3104.99     3134.62     51.58 o 
  -1   4  23     3704.44     3651.44     45.58 o 
   1   4  23     3598.78     3550.92     42.58 o 
   3   4  23     3174.27     3162.12     44.50 o 
  -4   5  23     8717.21     8719.83    114.99 o 
  -2   5  23      912.25      983.31     35.35 o 
   0   5  23    12017.71    11931.50     99.88 o 
   2   5  23      947.56      976.74     29.01 o 
   4   5  23     8748.03     8838.78     93.18 o 
  -5   6  23      342.62      305.34     34.32 o 
  -3   6  23     3704.94     3640.47     84.07 o 
  -1   6  23     7201.00     7159.88    107.36 o 
   1   6  23     7311.84     7265.13     93.71 o 
   3   6  23     3624.79     3559.66     63.61 o 
   5   6  23      369.94      341.18     32.82 o 
  -4   7  23     2590.77     2521.15     79.53 o 
  -2   7  23     1143.05     1122.90     47.83 o 
   0   7  23     1963.21     2018.30     54.84 o 
   2   7  23     1133.02     1251.24     51.26 o 
   4   7  23     2534.03     2505.58     67.19 o 
  -3   8  23     1403.64     1397.25     68.51 o 
  -1   8  23      615.92      666.94     40.24 o 
   1   8  23      611.74      730.64     49.53 o 
   3   8  23     1398.94     1327.72     61.14 o 
   0   0  24     7961.78     7926.30    126.61 o 
   1   1  24     1219.21     1211.34     19.46 o 
   0   2  24     3424.97     3458.90     37.08 o 
   2   2  24    44657.02    44518.61    240.51 o 
  -1   3  24     7273.54     7310.71     67.45 o 
   1   3  24     7329.21     7531.13     56.73 o 
   3   3  24    15316.87    15311.75    109.25 o 
  -2   4  24      668.31      739.31     27.17 o 
   0   4  24    15556.72    15880.16    111.69 o 
   2   4  24      734.06      774.59     22.70 o 
   4   4  24    16069.19    16346.18    152.51 o 
  -3   5  24     2584.32     2644.55     57.14 o 
  -1   5  24     1158.80     1172.40     32.07 o 
   1   5  24     1168.11     1201.23     34.94 o 
   3   5  24     2610.31     2557.02     66.40 o 
   5   5  24       26.67       33.98     20.88 o 
  -4   6  24     2639.65     2816.89     71.15 o 
  -2   6  24     9681.98    10149.67    126.82 o 
   0   6  24     6695.52     6942.25     79.11 o 
   2   6  24     9524.66     9860.46    109.34 o 
   4   6  24     2620.92     2675.93     55.14 o 
   6   6  24     1614.18     1576.49     78.80 o 
  -3   7  24     1201.14     1170.84     56.26 o 
  -1   7  24      665.82      585.36     35.60 o 
   1   7  24      671.74      682.69     34.71 o 
   3   7  24     1209.80     1255.58     50.24 o 
  -2   8  24      373.49      297.21     31.56 o 
   0   8  24     6371.20     6667.87    133.48 o 
   2   8  24      423.90      372.38     42.69 o 
   0   1  25     9655.10     9017.63     66.76 o 
  -1   2  25     4559.80     4733.96     46.60 o 
   1   2  25     4489.27     4584.15     42.98 o 
  -2   3  25     6857.94     6856.99     77.90 o 
   0   3  25     4825.01     4720.46     44.16 o 
   2   3  25     6801.80     6865.19     61.64 o 
  -3   4  25     2945.26     3014.04     51.47 o 
  -1   4  25     6576.92     6543.13     65.11 o 
   1   4  25     6545.87     6452.63     64.50 o 
   3   4  25     2976.50     3037.55     44.38 o 
  -4   5  25     3291.09     3182.15     66.49 o 
  -2   5  25     1728.56     1672.33     46.10 o 
   0   5  25     5617.84     5594.02     67.84 o 
   2   5  25     1805.45     1783.54     36.19 o 
   4   5  25     3274.22     3191.25     84.54 o 
  -5   6  25     2115.14     2042.08     73.67 o 
  -3   6  25     3017.89     3004.14     77.24 o 
  -1   6  25     1551.75     1642.85     51.50 o 
   1   6  25     1531.14     1635.75     40.75 o 
   3   6  25     3024.00     3068.06     59.45 o 
   5   6  25     2055.07     1947.26     72.08 o 
  -4   7  25      207.64      162.80     34.98 o 
  -2   7  25     7174.83     6978.97    108.48 o 
   0   7  25       78.56       72.76     20.88 o 
   2   7  25     7175.65     7115.32    128.28 o 
   4   7  25      196.90      211.66     30.26 o 
  -1   8  25     3920.94     4175.04     80.80 o 
   1   8  25     3997.20     4083.85     94.90 o 
   1   1  26    13002.93    12347.71     85.51 o 
   0   2  26    19684.39    20700.33    130.20 o 
   2   2  26        0.89       17.13      8.43 o 
  -1   3  26    10739.52    10114.43     85.12 o 
   1   3  26    10649.15    10256.70     74.52 o 
   3   3  26    11725.16    10953.18     91.34 o 
  -2   4  26       27.67       25.13     13.30 o 
   0   4  26     9131.08     9478.06     85.25 o 
   2   4  26       27.94       38.65     10.90 o 
   4   4  26      256.50      220.00     21.78 o 
  -3   5  26     5358.87     5295.75     92.11 o 
  -1   5  26     5455.77     5307.34     72.24 o 
   1   5  26     5508.74     5424.21     65.05 o 
   3   5  26     5418.66     5602.77     73.68 o 
   5   5  26     5540.13     5227.93    102.93 o 
  -4   6  26     2504.16     2397.67     69.52 o 
  -2   6  26     4267.53     4361.79     83.93 o 
   0   6  26        2.36      -13.03     13.42 o 
   2   6  26     4292.80     4319.48     95.07 o 
   4   6  26     2496.44     2363.62     57.62 o 
  -3   7  26     4954.32     5001.12     98.90 o 
  -1   7  26     4946.48     4716.77     81.83 o 
   1   7  26     4957.85     4901.89     76.05 o 
   3   7  26     4865.67     4762.10     89.55 o 
  -2   8  26      584.78      607.56     41.19 o 
   0   8  26     1668.22     1661.17     66.23 o 
   2   8  26      584.74      600.01     46.04 o 
   0   1  27     7942.21     7760.52     61.21 o 
  -1   2  27     4387.98     4207.08     46.17 o 
   1   2  27     4508.54     4313.97     41.78 o 
  -2   3  27     6730.86     6766.05     64.07 o 
   0   3  27     6940.13     6602.21     63.00 o 
   2   3  27     6777.17     6736.19     60.33 o 
  -3   4  27      731.80      799.14     37.59 o 
  -1   4  27     8645.16     8465.86     85.50 o 
   1   4  27     8514.10     8465.93     75.20 o 
   3   4  27      719.63      815.87     31.18 o 
  -4   5  27     4008.36     3759.08     73.90 o 
  -2   5  27     4510.98     4510.12     74.33 o 
   0   5  27       12.53       17.69     12.96 o 
   2   5  27     4532.78     4536.99     57.61 o 
   4   5  27     3934.72     3818.26     85.10 o 
  -5   6  27      759.76      769.43     49.13 o 
  -3   6  27     5299.53     5337.19     96.83 o 
  -1   6  27     3101.54     3198.85     62.52 o 
   1   6  27     3240.58     3213.83     52.97 o 
   3   6  27     5284.23     5278.07     84.78 o 
   5   6  27      749.15      716.88     47.46 o 
  -4   7  27      211.84      194.04     32.62 o 
  -2   7  27     5142.63     5126.28     92.77 o 
   0   7  27     1321.34     1337.56     50.15 o 
   2   7  27     5113.05     5258.12     90.24 o 
   4   7  27      240.61      228.55     32.99 o 
  -1   8  27     3371.35     3355.66     73.26 o 
   1   8  27     3389.19     3443.99     87.53 o 
   0   0  28   111108.41   115297.83   1313.71 o 
   1   1  28     3370.53     3026.31     39.57 o 
   0   2  28      574.65      724.16     19.96 o 
   2   2  28    22255.65    23496.30    153.49 o 
  -1   3  28      536.70      545.86     23.15 o 
   1   3  28      539.04      565.39     18.57 o 
   3   3  28     3535.44     3627.09     53.34 o 
  -2   4  28     6410.85     6735.93     80.67 o 
   0   4  28    10825.09    11016.00     92.83 o 
   2   4  28     6420.19     6774.16     66.00 o 
   4   4  28    11026.72    11071.67    123.48 o 
  -3   5  28      675.93      767.86     38.96 o 
  -1   5  28    21236.09    21059.06    161.95 o 
   1   5  28    21257.40    21465.10    161.13 o 
   3   5  28      673.21      859.11     36.52 o 
   5   5  28     1487.85     1502.88     62.02 o 
  -4   6  28      209.35      252.80     30.86 o 
  -2   6  28     7199.68     7315.26    142.71 o 
   0   6  28     1555.97     1656.58     43.64 o 
   2   6  28     7208.38     7331.44     93.71 o 
   4   6  28      168.01      126.22     24.09 o 
  -3   7  28       35.25       44.89     25.62 o 
  -1   7  28     4574.98     4540.29     85.27 o 
   1   7  28     4580.21     4580.75     74.66 o 
   3   7  28       32.71       60.56     27.93 o 
  -2   8  28     3109.44     3385.38     75.45 o 
   0   8  28     6646.10     6947.54    118.94 o 
   2   8  28     3112.19     3204.26    129.55 o 
   0   1  29     7745.22     7388.91     63.88 o 
  -1   2  29     4184.23     4088.12     47.92 o 
   1   2  29     4264.25     4214.46     44.47 o 
  -2   3  29    10624.59    10448.38     96.55 o 
   0   3  29       25.08       40.22     10.74 o 
   2   3  29    10605.71    10490.99     85.24 o 
  -3   4  29     2334.31     2434.01     61.45 o 
  -1   4  29     2665.76     2639.45     45.33 o 
   1   4  29     2632.24     2707.04     40.53 o 
   3   4  29     2321.97     2326.91     45.63 o 
  -4   5  29     3743.70     3792.77     74.88 o 
  -2   5  29     1495.20     1556.26     44.87 o 
   0   5  29     4893.43     5009.05     64.19 o 
   2   5  29     1547.92     1588.22     42.95 o 
   4   5  29     3688.72     3641.36     72.62 o 
  -5   6  29      749.49      750.68     49.57 o 
  -3   6  29     2641.68     2561.24     68.37 o 
  -1   6  29     3935.27     3925.82     67.12 o 
   1   6  29     3853.02     3968.03     68.71 o 
   3   6  29     2685.27     2697.99     70.26 o 
   5   6  29      744.66      746.27     57.34 o 
  -4   7  29      828.75      868.32     51.90 o 
  -2   7  29     2579.54     2528.02     71.58 o 
   0   7  29     2121.35     2052.00     59.95 o 
   2   7  29     2542.69     2656.74     65.53 o 
   4   7  29      855.68      891.72     60.89 o 
  -1   8  29     1984.56     2101.57     67.69 o 
   1   8  29     2025.12     2060.66     96.03 o 
   1   1  30     9748.47     9030.18     75.57 o 
   0   2  30    11107.50    11386.25     85.11 o 
   2   2  30      413.49      459.01     20.26 o 
  -1   3  30    14019.10    13622.69    111.12 o 
   1   3  30    14232.65    14022.45    107.29 o 
   3   3  30    10890.47    10695.58    102.89 o 
  -2   4  30       68.36       57.19     21.06 o 
   0   4  30     5120.78     5171.67     60.84 o 
   2   4  30       68.18       97.32     14.67 o 
   4   4  30       27.69       45.90     19.95 o 
  -3   5  30     6254.15     6117.93     93.15 o 
  -1   5  30     2625.95     2660.86     48.81 o 
   1   5  30     2560.98     2603.21     45.79 o 
   3   5  30     6172.86     5970.54     83.46 o 
   5   5  30     7416.49     7188.58    122.11 o 
  -4   6  30     2315.21     2356.91     80.83 o 
  -2   6  30     4138.52     4001.94     76.98 o 
   0   6  30        5.07        9.68     14.57 o 
   2   6  30     4075.16     4151.63     69.70 o 
   4   6  30     2312.78     2460.61     63.93 o 
  -3   7  30     3549.34     3489.70     84.40 o 
  -1   7  30     8451.64     8223.77    142.10 o 
   1   7  30     8408.96     8106.33    109.64 o 
   3   7  30     3689.79     3764.99     86.91 o 
   0   8  30     1797.91     1873.89     71.67 o 
   0   1  31     7227.57     7316.60     69.76 o 
  -1   2  31     3642.80     3503.75     43.53 o 
   1   2  31     3632.22     3498.89     43.99 o 
  -2   3  31     3784.79     3711.22     53.18 o 
   0   3  31     3656.94     3544.94     45.54 o 
   2   3  31     3835.02     3849.66     49.92 o 
  -3   4  31     4079.64     3962.52     72.92 o 
  -1   4  31     3339.56     3382.83     52.39 o 
   1   4  31     3251.36     3304.71     47.56 o 
   3   4  31     4121.36     4148.90     65.38 o 
  -4   5  31     3665.14     3628.33     87.40 o 
  -2   5  31     1449.98     1428.52     48.47 o 
   0   5  31     2951.80     3098.22     50.53 o 
   2   5  31     1419.66     1380.07     50.18 o 
   4   5  31     3713.27     3652.63     75.19 o 
  -5   6  31      637.05      639.85     46.34 o 
  -3   6  31     3200.43     3219.51     87.49 o 
  -1   6  31     2357.29     2418.26     56.50 o 
   1   6  31     2416.67     2448.79     50.03 o 
   3   6  31     3204.49     3251.65     77.85 o 
   5   6  31      659.36      631.96     46.48 o 
  -2   7  31     5411.81     5513.58    103.43 o 
   0   7  31      525.88      570.26     37.73 o 
   2   7  31     5327.60     5142.86    104.24 o 
   0   0  32     2871.37     3013.95     90.15 o 
   1   1  32      145.30       97.55     11.70 o 
   0   2  32     2842.31     2861.75     38.91 o 
   2   2  32    43867.71    44858.17    280.26 o 
  -1   3  32     5766.60     5685.54     64.22 o 
   1   3  32     5720.96     5744.40     64.77 o 
   3   3  32     8231.31     8402.38     94.85 o 
  -2   4  32      956.11      929.68     35.26 o 
   0   4  32     5930.83     6256.57     67.22 o 
   2   4  32      885.73      879.01     31.59 o 
   4   4  32    22516.83    21964.93    211.40 o 
  -3   5  32      986.95     1107.23     46.97 o 
  -1   5  32      782.17      755.98     32.10 o 
   1   5  32      775.26      774.29     31.53 o 
   3   5  32      966.38     1130.57     47.82 o 
   5   5  32      330.21      413.93     38.15 o 
  -4   6  32     1935.77     2049.77     79.57 o 
  -2   6  32     5754.83     5974.69     96.01 o 
   0   6  32    13067.91    13455.60    160.22 o 
   2   6  32     5877.67     5880.00     95.37 o 
   4   6  32     1966.11     2115.61     69.04 o 
  -3   7  32     1871.89     1860.68     74.68 o 
  -1   7  32      398.87      358.58     37.62 o 
   1   7  32      394.17      374.56     35.05 o 
   3   7  32     1864.92     1815.74     66.56 o 
   0   1  33     8406.60     8284.83     77.37 o 
  -1   2  33     6551.10     6770.59     65.88 o 
   1   2  33     6766.58     6870.48     66.80 o 
  -2   3  33     6780.52     6733.62     72.95 o 
   0   3  33       21.08       33.29     12.42 o 
   2   3  33     6771.46     6766.09     73.28 o 
  -3   4  33     4995.29     4861.77     81.74 o 
  -1   4  33     1111.04     1246.08     37.58 o 
   1   4  33     1087.75     1140.77     36.71 o 
   3   4  33     4936.62     4880.28     72.56 o 
  -4   5  33     5321.76     5544.14    101.87 o 
  -2   5  33     1138.32     1123.52     44.08 o 
   0   5  33     7376.72     7400.40     90.25 o 
   2   5  33     1186.40     1144.74     44.31 o 
   4   5  33     5214.64     5437.95     93.91 o 
  -5   6  33      795.36      796.78     54.99 o 
  -3   6  33     1760.06     1749.32     68.68 o 
  -1   6  33     5118.07     5202.40    103.05 o 
   1   6  33     5038.30     5018.86     78.06 o 
   3   6  33     1850.35     1839.42     63.82 o 
   5   6  33      788.58      857.58     55.47 o 
  -2   7  33     2246.68     2520.52     76.81 o 
   0   7  33     1244.55     1283.84     58.37 o 
   2   7  33     2233.30     2457.50     80.17 o 
   1   1  34    10676.77    10119.19     89.61 o 
   0   2  34     1231.00     1255.81     31.66 o 
   2   2  34        0.17       26.49     12.69 o 
  -1   3  34    14665.68    14414.79    118.42 o 
   1   3  34    14314.30    14259.60    134.30 o 
   3   3  34     5157.32     5070.25     74.92 o 
  -2   4  34      328.91      362.58     25.40 o 
   0   4  34     1979.37     2027.06     40.51 o 
   2   4  34      332.14      322.87     21.57 o 
   4   4  34      379.90      335.72     29.84 o 
  -3   5  34    10909.94    10727.46    126.92 o 
  -1   5  34     4705.13     4580.34     66.45 o 
   1   5  34     4697.83     4598.90     68.02 o 
   3   5  34    11062.57    10584.09    125.74 o 
   5   5  34     2347.01     2497.68     77.37 o 
  -4   6  34      964.29     1002.24     59.19 o 
  -2   6  34     1755.63     1719.46     60.37 o 
   0   6  34       66.14       38.49     17.97 o 
   2   6  34     1790.78     1793.00     61.64 o 
   4   6  34      981.67     1112.98     52.85 o 
  -3   7  34     3843.66     3684.52     88.49 o 
  -1   7  34     2904.80     2910.44     79.64 o 
   1   7  34     2899.83     2920.15     81.20 o 
   3   7  34     3733.06     3667.53     82.10 o 
   0   1  35     7927.06     8002.08     82.94 o 
  -1   2  35     5348.79     5114.99     63.69 o 
   1   2  35     5180.98     4890.81     59.16 o 
  -2   3  35     5704.39     5756.03     67.47 o 
   0   3  35        7.47        6.97     12.72 o 
   2   3  35     5764.50     5757.19     71.68 o 
  -3   4  35     6410.54     6028.12     93.39 o 
  -1   4  35      790.50      886.52     33.79 o 
   1   4  35      805.28      900.01     34.03 o 
   3   4  35     6463.57     6102.31     83.37 o 
  -4   5  35     4739.49     4689.17     87.30 o 
  -2   5  35     1022.08      964.79     41.85 o 
   0   5  35    10138.98    10172.55    112.75 o 
   2   5  35      949.93      929.18     41.80 o 
   4   5  35     4872.16     4631.19    105.86 o 
  -3   6  35      986.34      917.56     50.46 o 
  -1   6  35     3966.29     3987.95     85.21 o 
   1   6  35     3934.94     3920.65     69.92 o 
   3   6  35      984.26     1022.03     49.93 o 
  -2   7  35     1511.89     1476.70     64.31 o 
   0   7  35     1542.34     1601.89     61.33 o 
   2   7  35     1532.18     1534.78     61.23 o 
   0   0  36    71145.98    72260.73    895.21 o 
   1   1  36     4763.99     4961.54     63.06 o 
   0   2  36      145.34      200.86     16.69 o 
   2   2  36     5691.30     5889.51     69.94 o 
  -1   3  36     1550.04     1634.10     44.96 o 
   1   3  36     1545.14     1649.40     41.73 o 
   3   3  36       28.91       59.01     17.14 o 
  -2   4  36     3608.57     3763.79     66.04 o 
   0   4  36    18628.20    18925.43    165.67 o 
   2   4  36     3606.74     3811.41     59.89 o 
   4   4  36     8748.75     9070.27    117.28 o 
  -3   5  36      354.20      435.54     34.57 o 
  -1   5  36     3754.87     3715.72     67.24 o 
   1   5  36     3746.98     3829.19     74.76 o 
   3   5  36      362.72      359.79     29.97 o 
   5   5  36     1159.24     1161.78     58.56 o 
  -4   6  36      337.20      376.32     41.55 o 
  -2   6  36     9705.89     9914.74    132.03 o 
   0   6  36      190.50      156.51     25.94 o 
   2   6  36     9661.22     9352.23    128.76 o 
   4   6  36      381.69      366.29     46.40 o 
  -1   7  36     1797.01     1905.25     83.74 o 
   1   7  36     1796.27     1934.08     77.62 o 
   0   1  37    11664.03    11565.36    107.45 o 
  -1   2  37     2114.97     2076.58     44.03 o 
   1   2  37     2034.00     2015.01     49.45 o 
  -2   3  37     4279.57     4250.92     61.24 o 
   0   3  37     1877.21     1990.40     41.88 o 
   2   3  37     4173.10     4123.10     60.98 o 
  -3   4  37     1812.21     1870.71     54.36 o 
  -1   4  37     5928.92     5936.09     80.66 o 
   1   4  37     5991.38     5998.80     76.39 o 
   3   4  37     1802.48     1788.87     53.48 o 
  -4   5  37     2171.87     2197.09     67.19 o 
  -2   5  37     4143.79     4079.00     77.80 o 
   0   5  37     1476.51     1482.18     48.03 o 
   2   5  37     4182.35     4117.21     75.85 o 
   4   5  37     2194.59     2203.48     67.00 o 
  -3   6  37     2844.99     2745.66     75.32 o 
  -1   6  37      886.46      879.77     48.74 o 
   1   6  37      847.60      874.67     40.46 o 
   3   6  37     2814.62     2741.85     71.52 o 
  -2   7  37     4911.00     4827.59    107.33 o 
   0   7  37       12.15       -4.29     23.69 o 
   2   7  37     4897.18     5049.43    102.75 o 
   1   1  38     8511.43     8095.13     86.56 o 
   0   2  38     3586.75     3579.49     58.38 o 
   2   2  38      210.19      218.69     21.58 o 
  -1   3  38     6455.17     6249.94     76.43 o 
   1   3  38     6557.94     6365.34     77.16 o 
   3   3  38     3541.48     3450.75     64.34 o 
  -2   4  38      112.89      114.18     20.59 o 
   0   4  38     3034.33     3086.54     57.41 o 
   2   4  38      111.08      109.00     19.38 o 
   4   4  38     2198.72     1990.18     59.78 o 
  -3   5  38     6428.28     6246.26    108.68 o 
  -1   5  38     4363.74     4343.91     75.58 o 
   1   5  38     4374.49     4377.87     75.73 o 
   3   5  38     6382.25     6007.81     93.03 o 
   5   5  38     3292.59     3376.14     84.69 o 
  -4   6  38     1427.64     1335.36     68.36 o 
  -2   6  38     1174.47     1245.48     54.31 o 
   0   6  38        0.23       -2.88     18.48 o 
   2   6  38     1174.37     1287.69     54.34 o 
   4   6  38     1418.66     1439.93     65.26 o 
  -1   7  38     2508.79     2697.35     92.34 o 
   1   7  38     2525.45     2541.43     77.07 o 
   0   1  39     9441.43     9478.86     96.50 o 
  -1   2  39      929.03      961.65     36.36 o 
   1   2  39      941.62      884.99     32.83 o 
  -2   3  39     5086.05     5151.97     88.64 o 
   0   3  39      833.41      846.09     34.85 o 
   2   3  39     5131.13     5022.16     81.01 o 
  -3   4  39     1551.97     1600.13     57.41 o 
  -1   4  39     5481.86     5545.10     93.55 o 
   1   4  39     5562.85     5639.05     79.22 o 
   3   4  39     1531.08     1396.12     50.10 o 
  -4   5  39     2939.86     3114.54     77.13 o 
  -2   5  39     2527.02     2416.88     79.80 o 
   0   5  39     2488.87     2569.41     57.29 o 
   2   5  39     2472.78     2457.36     62.84 o 
   4   5  39     2912.39     3114.28     76.46 o 
  -3   6  39     1534.14     1473.12     68.54 o 
  -1   6  39     1508.51     1507.52     62.74 o 
   1   6  39     1545.87     1481.05     54.31 o 
   3   6  39     1490.22     1511.82     61.40 o 
   0   7  39      541.31      605.42     46.31 o 
   0   0  40    36545.41    37596.58    524.39 o 
   1   1  40      602.91      669.40     30.72 o 
   0   2  40        5.49       20.28     15.08 o 
   2   2  40    18262.06    18526.56    163.94 o 
  -1   3  40     3822.37     3697.25     62.34 o 
   1   3  40     3839.52     3885.03     63.64 o 
   3   3  40     9189.29     8634.36    125.58 o 
  -2   4  40     1564.02     1654.71     52.39 o 
   0   4  40     7091.97     7415.65    113.87 o 
   2   4  40     1594.96     1654.09     49.99 o 
   4   4  40     8732.52     8953.74    152.46 o 
  -3   5  40     1204.17     1246.79     57.57 o 
  -1   5  40     1181.11     1108.98     46.57 o 
   1   5  40     1185.15     1141.82     48.59 o 
   3   5  40     1209.56     1239.97     52.75 o 
  -2   6  40     4802.17     4640.41     96.81 o 
   0   6  40     5070.76     5317.16     94.23 o 
   2   6  40     4757.29     4851.16     97.43 o 
   0   1  41       64.57      122.29     17.27 o 
  -1   2  41     7201.59     7188.73     89.15 o 
   1   2  41     7150.92     7142.73     88.89 o 
  -2   3  41     2824.17     2766.96     58.40 o 
   0   3  41     7445.85     7294.78     94.26 o 
   2   3  41     2891.85     2962.40     61.03 o 
  -3   4  41     1923.52     1843.17     77.19 o 
  -1   4  41     5096.47     4924.41    116.54 o 
   1   4  41     5226.57     5119.60     83.86 o 
   3   4  41     1848.73     1787.35     66.21 o 
  -4   5  41     8398.33     8464.12    134.34 o 
  -2   5  41     1032.76     1009.82     48.07 o 
   0   5  41     3447.84     3608.52     66.58 o 
   2   5  41      975.99      961.54     46.89 o 
   4   5  41     8445.96     8131.24    132.18 o 
  -3   6  41     3183.81     3010.52     97.68 o 
  -1   6  41     3383.24     3477.02     88.73 o 
   1   6  41     3337.62     3451.19     92.85 o 
   3   6  41     3177.80     3110.05     86.31 o 
   1   1  42     6540.65     6320.52     84.99 o 
   0   2  42     3280.48     3308.54     58.86 o 
   2   2  42        1.84        3.44     15.28 o 
  -1   3  42     4011.52     3888.11     69.83 o 
   1   3  42     4039.58     3876.22     69.68 o 
   3   3  42     4777.61     4492.65     89.10 o 
  -2   4  42        7.62       -1.90     19.68 o 
   0   4  42     1611.16     1594.16     53.13 o 
   2   4  42        7.59       -1.71     19.18 o 
   4   4  42       35.18       87.40     26.20 o 
  -3   5  42     2918.72     2825.12     88.61 o 
  -1   5  42     4930.73     4886.27     88.95 o 
   1   5  42     4972.66     4915.57     83.50 o 
   3   5  42     2904.55     2819.91     82.38 o 
  -2   6  42      505.38      568.16     41.25 o 
   0   6  42        2.93       22.91     23.13 o 
   2   6  42      499.60      567.83     43.67 o 
   0   1  43       57.51       40.74     15.44 o 
  -1   2  43     7721.87     7839.07     95.65 o 
   1   2  43     7794.13     7730.18    111.95 o 
  -2   3  43     3980.77     3995.95     75.99 o 
   0   3  43     1806.51     1776.42     53.12 o 
   2   3  43     3945.05     3980.65     72.51 o 
  -3   4  43      565.84      541.11     41.75 o 
  -1   4  43     2506.73     2576.51     59.26 o 
   1   4  43     2450.24     2405.27     61.33 o 
   3   4  43      598.76      617.08     42.90 o 
  -4   5  43     5109.92     5098.29    128.09 o 
  -2   5  43      677.52      681.21     47.49 o 
   0   5  43     6655.93     6761.12     99.88 o 
   2   5  43      719.48      790.68     47.66 o 
   4   5  43     5103.11     5080.58    161.98 o 
  -1   6  43     2746.61     2740.94     83.91 o 
   1   6  43     2759.81     2625.32     70.93 o 
   0   0  44    10914.45    11707.75    279.19 o 
   1   1  44     3053.49     3138.31     57.39 o 
   0   2  44     1055.85     1160.51     42.30 o 
   2   2  44    11519.76    11967.15    134.34 o 
  -1   3  44     1115.64     1181.80     43.84 o 
   1   3  44     1126.10     1164.58     46.19 o 
   3   3  44      972.77      874.47     48.26 o 
  -2   4  44      791.86      841.50     47.05 o 
   0   4  44    11953.12    12063.23    138.50 o 
   2   4  44      812.95      855.33     45.09 o 
   4   4  44     5830.77     6087.83    112.34 o 
  -3   5  44     1328.20     1321.34     62.00 o 
  -1   5  44     1037.73      978.09     52.08 o 
   1   5  44     1046.26     1031.12     52.87 o 
   3   5  44     1318.23     1299.34     65.54 o 
  -2   6  44     6526.82     6707.48    120.78 o 
   0   6  44      332.92      344.53     40.93 o 
   2   6  44     6567.26     6680.20    128.83 o 
   0   1  45     6034.22     6150.31     79.39 o 
  -1   2  45     3703.95     3734.07     65.17 o 
   1   2  45     3601.09     3717.68     69.30 o 
  -2   3  45     4153.65     4167.75     87.43 o 
   0   3  45     1845.22     1957.43     56.53 o 
   2   3  45     4095.66     4292.77     88.06 o 
  -3   4  45     1512.98     1670.98     66.73 o 
  -1   4  45     5630.06     5748.16     90.86 o 
   1   4  45     5618.43     5805.78    105.81 o 
   3   4  45     1565.87     1720.65     67.59 o 
  -2   5  45     3050.68     2995.82    123.10 o 
   0   5  45     1565.85     1486.41     58.44 o 
   2   5  45     3103.90     2909.36     76.72 o 
  -1   6  45      427.81      472.32     40.98 o 
   1   6  45      401.92      399.11     38.44 o 
   1   1  46     3593.84     3587.15     63.92 o 
   0   2  46      231.96      268.43     24.94 o 
   2   2  46      254.74      249.71     27.47 o 
  -1   3  46     5621.13     5491.65     82.51 o 
   1   3  46     5715.22     5632.16     88.78 o 
   3   3  46     4816.97     4749.19     95.36 o 
  -2   4  46        1.51        2.11     20.70 o 
   0   4  46       57.07       28.08     20.21 o 
   2   4  46        1.31       -7.83     20.22 o 
   4   4  46      137.56      117.35     28.67 o 
  -3   5  46     1150.47     1179.72     60.16 o 
  -1   5  46     3287.03     3321.48     81.64 o 
   1   5  46     3285.21     3211.70     74.78 o 
   3   5  46     1113.32     1119.84     62.86 o 
   0   6  46       22.15      -24.67     24.67 o 
   0   1  47     5301.27     5214.11     74.06 o 
  -1   2  47      917.89      893.99     40.68 o 
   1   2  47      960.98      922.24     42.26 o 
  -2   3  47     4417.31     4479.36     94.05 o 
   0   3  47     1699.37     1786.80     53.75 o 
   2   3  47     4411.60     4367.18     79.43 o 
  -3   4  47     1264.01     1322.12     61.99 o 
  -1   4  47     5803.32     5641.26     91.94 o 
   1   4  47     5873.74     5741.72     98.53 o 
   3   4  47     1245.78     1300.35     60.79 o 
  -2   5  47     1447.26     1373.45     64.35 o 
   0   5  47     1437.38     1502.74     60.46 o 
   2   5  47     1413.41     1256.83     83.83 o 
   0   0  48      464.48      456.29     57.16 o 
   1   1  48    15063.48    14950.75    148.80 o 
   0   2  48     3001.62     3205.92     62.55 o 
   2   2  48     9532.61     9770.37    123.29 o 
  -1   3  48      335.62      319.37     29.11 o 
   1   3  48      334.63      363.47     30.66 o 
   3   3  48       30.31       28.86     23.25 o 
  -2   4  48      208.61      230.17     34.97 o 
   0   4  48    15391.59    15262.69    175.76 o 
   2   4  48      222.02      259.41     30.99 o 
   4   4  48     2740.88     2707.38     85.95 o 
  -1   5  48       27.06       18.96     24.56 o 
   1   5  48       26.66       44.75     24.40 o 
   0   1  49       10.32       30.93     18.05 o 
  -1   2  49     6350.93     6544.37     98.66 o 
   1   2  49     6328.39     6272.67     96.06 o 
  -2   3  49     2771.02     2613.57     70.51 o 
   0   3  49     1880.98     1886.80     56.18 o 
   2   3  49     2795.21     2809.48     69.10 o 
  -3   4  49     2138.51     2241.60     79.78 o 
  -1   4  49     1286.04     1331.45     53.34 o 
   1   4  49     1331.47     1524.46     60.49 o 
   3   4  49     2068.16     2051.16     76.34 o 
  -2   5  49      647.22      780.95     54.40 o 
   0   5  49     5452.38     5378.09    101.28 o 
   2   5  49      607.89      616.03     46.05 o 
   1   1  50     2760.76     2842.71     66.08 o 
   0   2  50     1079.40     1059.89     57.45 o 
   2   2  50      381.21      349.34     30.50 o 
  -1   3  50     5201.37     5047.71    108.77 o 
   1   3  50     5151.13     5230.25     88.93 o 
   3   3  50     3219.24     3215.31     81.79 o 
  -2   4  50       36.92       51.86     26.97 o 
   0   4  50      327.91      315.06     33.02 o 
   2   4  50       37.25       39.50     23.68 o 
  -1   5  50     2865.41     2731.93     80.77 o 
   1   5  50     2867.91     2851.79    108.00 o 
   0   1  51     1349.92     1307.16     47.86 o 
  -1   2  51     2775.31     2863.58     63.93 o 
   1   2  51     2722.40     2737.96     67.62 o 
  -2   3  51     3674.80     3643.05     86.51 o 
   0   3  51      756.93      797.61     42.56 o 
   2   3  51     3618.68     3600.24     80.09 o 
  -3   4  51     1221.54     1130.91     59.96 o 
  -1   4  51     2163.53     1996.00     64.07 o 
   1   4  51     2129.49     2120.72     71.81 o 
   3   4  51     1262.98     1242.35     62.27 o 
   0   5  51     4299.20     4200.74    125.37 o 
   0   0  52      650.43      739.65     71.22 o 
   1   1  52     1199.87     1291.88     53.17 o 
   0   2  52     2010.17     2066.78     63.62 o 
   2   2  52    11919.39    12297.72    163.82 o 
  -1   3  52     1290.70     1406.57     54.68 o 
   1   3  52     1282.31     1278.18     52.83 o 
   3   3  52     3728.04     3668.32     88.77 o 
  -2   4  52       82.68       96.84     30.08 o 
   0   4  52     8295.89     8246.75    125.50 o 
   2   4  52       61.48       57.16     28.86 o 
   0   1  53     4115.24     4104.77     80.96 o 
  -1   2  53     1603.68     1561.33     60.67 o 
   1   2  53     1537.09     1472.50     55.97 o 
  -2   3  53     1829.94     1736.12     69.18 o 
   0   3  53     1177.92     1238.61     56.30 o 
   2   3  53     1814.43     1764.79     66.33 o 
  -1   4  53     4582.68     4572.82     87.31 o 
   1   4  53     4611.53     4712.37     94.30 o 
   1   1  54     3721.25     3726.78     75.73 o 
   0   2  54       72.86       86.76     23.29 o 
   2   2  54       34.88       13.79     20.83 o 
  -1   3  54     3953.87     3986.15     85.26 o 
   1   3  54     3848.88     3661.12     77.25 o 
   3   3  54     3073.80     3018.45     89.08 o 
   0   4  54      159.70      196.42     31.41 o 
   0   1  55     1971.92     1948.88     72.68 o 
  -1   2  55     1804.65     1793.99     62.27 o 
   1   2  55     1865.50     1785.73     62.43 o 
  -2   3  55      858.64      749.31     47.32 o 
   0   3  55     4070.10     3956.07     85.65 o 
   2   3  55      881.33      877.80     49.37 o 
   0   0  56    31503.72    31754.39    630.78 o 
   1   1  56     1966.54     2040.39     91.32 o 
   0   2  56        9.63       20.67     20.93 o 
   2   2  56     2465.13     2439.79     70.19 o 
  -1   3  56      759.66      852.58     52.00 o 
   1   3  56      756.23      732.52     43.34 o 
   0   1  57     2013.46     2028.98     99.40 o 
  -1   2  57     1503.67     1557.19     59.57 o 
   1   2  57     1568.07     1622.52     60.98 o 
   0   3  57      515.42      586.95     42.30 o 
   1   1  58     3534.97     3522.28     78.74 o 
   0   2  58      675.59      762.67     44.12 o 
   0   1  59      722.45      676.87     44.68 o 
   0   0  60     1447.18     1458.95    132.33 o 
                                                 
